# Supplementary material for: Methylated Circulating Tumor DNA in Blood as a Tool for Diagnosing Lung Cancer: A Systematic Review and Meta-Analysis
Source: Cancers (Basel). 2023 Aug 3;15(15):3959. doi: 10.3390/cancers15153959 (PMC10417522; doi:10.3390/cancers15153959)
Supplement: Supplementary file 1 [file cancers-15-03959-s001.zip]

Archive with 1 entries (1 files):
- cancers-2516903-supplementary.pdf
